# Supplementary material for: Characterization of Five CRISPR Systems in Microcystis aeruginosa FACHB-524 with Focus on the In Vitro Antiviral Activity of One CRISPR System
Source: Int J Mol Sci. 2025 Feb 12;26(4):1554. doi: 10.3390/ijms26041554 (PMC11855584; doi:10.3390/ijms26041554)
Supplement: Supplementary file 1 [file ijms-26-01554-s001.zip]

Archive with 1 entries (1 files):
- ijms-3438308-supplementary.pdf
